# Supplementary material for: Allele-specific editing ameliorates dominant retinitis pigmentosa in a transgenic mouse model
Source: Am J Hum Genet. 2021 Jan 27;108(2):295–308. doi: 10.1016/j.ajhg.2021.01.006 (PMC7896132; doi:10.1016/j.ajhg.2021.01.006)
Supplement: Table S1. COSMID analysis for off-target sites predicted for gRNA1 [file mmc2.xlsx]

## Sheet: Foglio1
Table S1. COSMID analysis for off-target sites predicted for gRNA1. The output analysis of COSMID webtool is reported. The hit sequence corresponding to the WT RHO gene, showing a score of 6.00, is removed from this table since it is addressed by a targeted deep sequencing. The first column shows the genomic sites matching the gRNA sequence accordingly to supplied criteria. The second and third c…
Result	Query tag	Search result	Mismatch	Chr Position	Strand	Cut site	Score
GGAATAGAGCCAGGTGGCCTGGG -- hit GGAGACGAGCCAGGTGGCCTNGG -- query	Query: GGAGACGAGCCAGGTGGCCTNGG	hit: GGAATAGAGCCAGGTGGCCTGGG	3	Chr17:40084002-40084024	+	40084018	0.57
GGTGAGCAGCCAGGTGGCCTGGG -- hit GGAGACGAGCCAGGTGGCCTNGG -- query	Query: GGAGACGAGCCAGGTGGCCTNGG	hit: GGTGAGCAGCCAGGTGGCCTGGG	3	Chr17:75472356-75472378	+	75472372	0.59
GGACCCCAGCCAGGTGGCCTGGG -- hit GGAGACGAGCCAGGTGGCCTNGG -- query	Query: GGAGACGAGCCAGGTGGCCTNGG	hit: GGACCCCAGCCAGGTGGCCTGGG	3	Chr22:42695038-42695060	-	42695044	0.59
GAAGAGGATCCAGGTGGCCTTGG -- hit GGAGACGAGCCAGGTGGCCTNGG -- query	Query: GGAGACGAGCCAGGTGGCCTNGG	hit: GAAGAGGATCCAGGTGGCCTTGG	3	Chr18:856836-856858	-	856842	0.69
GGAGAAAATCCAGGTGGCCTCGG -- hit GGAGACGAGCCAGGTGGCCTNGG -- query	Query: GGAGACGAGCCAGGTGGCCTNGG	hit: GGAGAAAATCCAGGTGGCCTCGG	3	Chr4:186316410-186316432	+	186316426	0.79
GGAGAAAATCCAGGTGGCCTTGG -- hit GGAGACGAGCCAGGTGGCCTNGG -- query	Query: GGAGACGAGCCAGGTGGCCTNGG	hit: GGAGAAAATCCAGGTGGCCTTGG	3	Chr10:42765452-42765474	+	42765468	0.79
GGAGAGAAGACAGGTGGCCTGGG -- hit GGAGACGAGCCAGGTGGCCTNGG -- query	Query: GGAGACGAGCCAGGTGGCCTNGG	hit: GGAGAGAAGACAGGTGGCCTGGG	3	Chr8:142911903-142911925	+	142911919	0.94
GGAGAAGAACCTGGTGGCCTTGG -- hit GGAGACGAGCCAGGTGGCCTNGG -- query	Query: GGAGACGAGCCAGGTGGCCTNGG	hit: GGAGAAGAACCTGGTGGCCTTGG	3	Chr15:41858709-41858731	-	41858715	1.36
GGAGACAAGCAGGGTGGCCTTGG -- hit GGAGACGAGCCAGGTGGCCTNGG -- query	Query: GGAGACGAGCCAGGTGGCCTNGG	hit: GGAGACAAGCAGGGTGGCCTTGG	3	Chr2:9777854-9777876	-	9777860	1.73
GGAGAGGAGCCCTGTGGCCTAGG -- hit GGAGACGAGCCAGGTGGCCTNGG -- query	Query: GGAGACGAGCCAGGTGGCCTNGG	hit: GGAGAGGAGCCCTGTGGCCTAGG	3	Chr7:35502704-35502726	-	35502710	2.11
GGTGAGGAGCCAGGAGGCCTGGG -- hit GGAGACGAGCCAGGTGGCCTNGG -- query	Query: GGAGACGAGCCAGGTGGCCTNGG	hit: GGTGAGGAGCCAGGAGGCCTGGG	3	Chr1:64163034-64163056	-	64163040	2.26
GGGGAAGAGCCAGGAGGCCTGGG -- hit GGAGACGAGCCAGGTGGCCTNGG -- query	Query: GGAGACGAGCCAGGTGGCCTNGG	hit: GGGGAAGAGCCAGGAGGCCTGGG	3	Chr5:134087341-134087363	+	134087357	2.26
GGAGACGGGACAGGGGGCCTCGG -- hit GGAGACGAGCCAGGTGGCCTNGG -- query	Query: GGAGACGAGCCAGGTGGCCTNGG	hit: GGAGACGGGACAGGGGGCCTCGG	3	Chr16:23557154-23557176	+	23557170	2.67
GGAGGCGAGCCGGGAGGCCTGGG -- hit GGAGACGAGCCAGGTGGCCTNGG -- query	Query: GGAGACGAGCCAGGTGGCCTNGG	hit: GGAGGCGAGCCGGGAGGCCTGGG	3	Chr18:77087674-77087696	+	77087690	2.89
GGAGAGGAGCTAGGTGCCCTGGG -- hit GGAGACGAGCCAGGTGGCCTNGG -- query	Query: GGAGACGAGCCAGGTGGCCTNGG	hit: GGAGAGGAGCTAGGTGCCCTGGG	3	Chr19:11641636-11641658	+	11641652	3.91
GAAGACTAGCCAGGTGGACTGGG -- hit GGAGACGAGCCAGGTGGCCTNGG -- query	Query: GGAGACGAGCCAGGTGGCCTNGG	hit: GAAGACTAGCCAGGTGGACTGGG	3	Chr3:15081742-15081764	-	15081748	4.36
GGAAAAGAGCCAGGTGGGCTGGG -- hit GGAGACGAGCCAGGTGGCCTNGG -- query	Query: GGAGACGAGCCAGGTGGCCTNGG	hit: GGAAAAGAGCCAGGTGGGCTGGG	3	Chr3:72243382-72243404	+	72243398	4.38
GGAGACTAGACAGGTGGACTGGG -- hit GGAGACGAGCCAGGTGGCCTNGG -- query	Query: GGAGACGAGCCAGGTGGCCTNGG	hit: GGAGACTAGACAGGTGGACTGGG	3	Chr20:43893273-43893295	-	43893279	4.73
GGAGACGAGCCTGGGCGCCTTGG -- hit GGAGACGAGCCAGGTGGCCTNGG -- query	Query: GGAGACGAGCCAGGTGGCCTNGG	hit: GGAGACGAGCCTGGGCGCCTTGG	3	Chr13:19863719-19863741	+	19863735	5
AGAGACGAGCCAGGGGACCTGGG -- hit GGAGACGAGCCAGGTGGCCTNGG -- query	Query: GGAGACGAGCCAGGTGGCCTNGG	hit: AGAGACGAGCCAGGGGACCTGGG	3	Chr6:90494315-90494337	-	90494321	5.02
GGAGATGGGCCAGGTGGCCAAGG -- hit GGAGACGAGCCAGGTGGCCTNGG -- query	Query: GGAGACGAGCCAGGTGGCCTNGG	hit: GGAGATGGGCCAGGTGGCCAAGG	3	Chr10:104709010-104709032	-	104709016	6.48
GGAGAAGAGCCAGGGGGCATCGG -- hit GGAGACGAGCCAGGTGGCCTNGG -- query	Query: GGAGACGAGCCAGGTGGCCTNGG	hit: GGAGAAGAGCCAGGGGGCATCGG	3	Chr2:74004575-74004597	+	74004591	7.11
GGAGATGAGCCAGATGGCCGTGG -- hit GGAGACGAGCCAGGTGGCCTNGG -- query	Query: GGAGACGAGCCAGGTGGCCTNGG	hit: GGAGATGAGCCAGATGGCCGTGG	3	Chr7:31459191-31459213	+	31459207	7.51
GGAGACGAGCCAGGGTGACTGGG -- hit GGAGACGAGCCAGGTGGCCTNGG -- query	Query: GGAGACGAGCCAGGTGGCCTNGG	hit: GGAGACGAGCCAGGGTGACTGGG	3	Chr10:48600357-48600379	+	48600373	8.2
GGAGACGCGGCAGGTGGCCTGGA -- hit GGAGACGAGCCAGGTGGCCTNGG -- query	Query: GGAGACGAGCCAGGTGGCCTNGG	hit: GGAGACGCGGCAGGTGGCCTGGA	3	Chr16:81786130-81786152	+	81786146	20.77
GGACACGAGCCAGGTAGCCTAAG -- hit GGAGACGAGCCAGGTGGCCTNGG -- query	Query: GGAGACGAGCCAGGTGGCCTNGG	hit: GGACACGAGCCAGGTAGCCTAAG	3	Chr5:55633791-55633813	+	55633807	22.47
GGAGACTAGCCAGGTGGACTGGA -- hit GGAGACGAGCCAGGTGGCCTNGG -- query	Query: GGAGACGAGCCAGGTGGCCTNGG	hit: GGAGACTAGCCAGGTGGACTGGA	3	Chr1:1733153-1733175	-	1733159	24.23
GGAGAAGAGCCAGGTGGCCAAGC -- hit GGAGACGAGCCAGGTGGCCTNGG -- query	Query: GGAGACGAGCCAGGTGGCCTNGG	hit: GGAGAAGAGCCAGGTGGCCAAGC	3	Chr5:138945947-138945969	+	138945963	26.21
