# Supplementary material for: Allele-specific editing ameliorates dominant retinitis pigmentosa in a transgenic mouse model
Source: Am J Hum Genet. 2021 Jan 27;108(2):295–308. doi: 10.1016/j.ajhg.2021.01.006 (PMC7896132; doi:10.1016/j.ajhg.2021.01.006)
Supplement: Table S2. List of 50 pathogenic and likely pathogenic RHO variants associated to dominant retinitis pigmentosa 4 according to ClinVar Miner database (version 2020-03-02) [file mmc3.xlsx]

## Sheet: 57 variants of RHO asso to RP4
Table S2. List of 50 pathogenic and likely pathogenic RHO variants associated to dominant Retinitis Pigmentosa 4 according to Clinvar Miner database (version 2020-03-02). The variants are reported in the first column according to the nomenclature authorized by the Human Genome Variation Society (HGVS). The second column indicates if the variant is pathogenic or likely pathogenic. The third column…
HGVS		Cas9	human RHO cDNA	dbSNP
NM_000539.3(RHO):c.1030C>T (p.Gln344Ter)	pathogenic	WT	...GACGGAGACGAGCTAGGTGGCCCCGGCCTAA…	rs104893778
NM_000539.3(RHO):c.1033G>A (p.Val345Met)	pathogenic	WT	...GACGGAGACGAGCCAGATGGCCCCGGCCTAA…	rs104893795
NM_000539.3(RHO):c.1033G>C (p.Val345Leu)	pathogenic	WT	...GACGGAGACGAGCCAGCTGGCCCCGGCCTAA…	rs104893795
NM_000539.3(RHO):c.1034T>C (p.Val345Ala)	likely pathogenic	not specific	...GACGGAGACGAGCCAGGCGGCCCCGGCCTAA…
NM_000539.3(RHO):c.1039C>T (p.Pro347Ser)	pathogenic	WT	...GACGGAGACGAGCCAGGTGGCCTCGGCCTAA…	rs29001637
NM_000539.3(RHO):c.1040C>A (p.Pro347Gln)	pathogenic	WT	...GACGGAGACGAGCCAGGTGGCCCAGGCCTAA…	rs29001566
NM_000539.3(RHO):c.1040C>G (p.Pro347Arg)	pathogenic	WT	...GACGGAGACGAGCCAGGTGGCCCGGGCCTAA…	rs29001566
NM_000539.3(RHO):c.1040C>T (p.Pro347Leu)	pathogenic	WT	...GACGGAGACGAGCCAGGTGGCCCTGGCCTAA…	rs29001566
NM_000539.3(RHO):c.133T>C (p.Phe45Leu)	pathogenic	not specific	...CTGGCCGCCTACATGCTTCTGCTGATCGTGC…	rs104893770
NM_000539.3(RHO):c.151G>C (p.Gly51Arg)	pathogenic	not specific	...CTGATCGTGCTGCGCTTCCCCATCAACTTCC…	rs104893792
NM_000539.3(RHO):c.158C>G (p.Pro53Arg)	pathogenic	not specific	...CTGATCGTGCTGGGCTTCCGCATCAACTTCC…	rs28933395
NM_000539.3(RHO):c.173C>G (p.Thr58Arg)	pathogenic	WT	...CCCCATCAACTTCCTCAGGCTCTACGTCACC…	rs28933394
NM_000539.3(RHO):c.260T>A (p.Val87Asp)	pathogenic	VQR (low recogniton)	...TCTTCATGGACCTAGGTGGCTTCACCAGCAC…	rs104893771
NM_000539.3(RHO):c.266G>A (p.Gly89Asp)	pathogenic	WT	...GGTCCTAGATGGCTTCACCAGCACCCTCTAC…	rs104893772
NM_000539.3(RHO):c.302G>T (p.Gly101Val)	pathogenic	not specific	...ACCTCTCTGCATGTATACTTCGTCTTCGGGC…	rs759945007
NM_000539.3(RHO):c.316G>A (p.Gly106Arg)	pathogenic	not specific	...TGCATGTATACTTCGTCTTCAGGCCCACAGG…	rs104893773
NM_000539.3(RHO):c.316G>T (p.Gly106Trp)	pathogenic	not specific	...GCATGTATACTTCGTCTTCTGGCCCACAGGA…	rs104893773
NM_000539.3(RHO):c.317G>T (p.Gly106Val)	likely pathogenic	not specific	...GCATGTATACTTCGTCTTCGTGCCCACAGGA…
NM_000539.3(RHO):c.328T>G (p.Cys110Gly)	likely pathogenic	WT	...ACTTCGTCTTCGGGCCCACAGGAGGCAATTT…
NM_000539.3(RHO):c.329G>A (p.Cys110Tyr)	pathogenic	not specific	...ACTTCGTCTTCGGGCCCACAGGATACAATTT…	rs104893787
NM_000539.3(RHO):c.341G>A (p.Gly114Asp)	pathogenic	VQR (low recogniton)	...GGATGCAATTTGGAGGACTTCTTTGCCACCC…	rs104893788
NM_000539.3(RHO):c.403C>T (p.Arg135Trp)	pathogenic	not specific	...TGGTGGTCCTGGCCATCGAGTGGTACGTGGT…	rs104893775
NM_000539.3(RHO):c.404G>T (p.Arg135Leu)	pathogenic	not specific	...GGTGGTCCTGGCCATCGAGCTGTACGTGGTG…	rs104893774
NM_000539.3(RHO):c.408C>A (p.Tyr136Ter)	likely pathogenic	not specific	...GGTGGTCCTGGCCATCGAGCGGTAAGTGGTG…	rs200248198
NM_000539.3(RHO):c.44A>G (p.Asn15Ser)	pathogenic	WT	...GTGCCCTTCTCCAGTGCGACGGGTGTGGTAC…	rs104893786
NM_000539.3(RHO):c.45T>G (p.Asn15Lys)	likely pathogenic	WT	...GTGCCCTTCTCCAAGGCGACGGGTGTGGTAC…
NM_000539.3(RHO):c.491C>A (p.Ala164Glu)	pathogenic	VQR (high recogniton)	...TTCACCTGGGTCATGGAGCTGGCCTGCGCCG…	rs104893793
NM_000539.3(RHO):c.509C>G (p.Pro170Arg)	pathogenic	not specific	...CGCCGCACGCCCACTCGCCGGCTGGTCCAGG…	rs1553781176
NM_000539.3(RHO):c.50C>T (p.Thr17Met)	pathogenic	WT	...TTCTCCAATGCGATGGGTGTGGTACGCAGCC…	rs104893769
NM_000539.3(RHO):c.511C>T (p.Pro171Ser)	pathogenic	WT	...CGCCGCACCCTCACTCGCCGGCTGGTCCAGG…	rs104893794
NM_000539.3(RHO):c.533A>G (p.Tyr178Cys)	pathogenic	not specific	...GCTGGTCCAGGTGCATCCCCGAGGGCCTGCA…	rs104893776
NM_000539.3(RHO):c.538C>A (p.Pro180Thr)	pathogenic	not specific	...GTACATCACCGAGGGCCTGCAGTGCTCGTGT…	rs1560046837
NM_000539.3(RHO):c.53G>A (p.Gly18Asp)	pathogenic	VQR (medium recogniton)	...TTCTCCAATGCGACGGATGTGGTACGCAGCC…	rs200946638
NM_000539.3(RHO):c.541G>A (p.Glu181Lys)	pathogenic	WT	...CAGGTACATCCCCAAGGGCCTGCAGTGCTCG…	rs775557680
NM_000539.3(RHO):c.544G>A (p.Gly182Ser)	pathogenic	VQR (high recogniton)	...AGGTACATCCCCGAGAGCCTGCAGTGCTCGT…	rs104893780
NM_000539.3(RHO):c.557C>G (p.Ser186Trp)	pathogenic	WT	...TGCTGGTGTGGAATCGACTACTACACGCTCA…
NM_000539.3(RHO):c.568G>A (p.Asp190Asn)	pathogenic	not specific	...TGCTGGTGTAGAATCAACTACTACACGCTCA…	rs104893779
NM_000539.3(RHO):c.568G>T (p.Asp190Tyr)	pathogenic	not specific	...TGCTGGTGTAGAATCTACTACTACACGCTCA…	rs104893779
NM_000539.3(RHO):c.569A>G (p.Asp190Gly)	pathogenic	WT	...TGCTCGTGTGGAATCGGCTACTACACGCTCA…	rs104893777
NM_000539.3(RHO):c.620T>G (p.Met207Arg)	pathogenic	WT	...TCTTTTGTCATCTACAGGTTCGTGGTCCACT…	rs104893782
NM_000539.3(RHO):c.632A>C (p.His211Pro)	pathogenic	WT	...CATGTTCGTGGTCCCCTTCACCATCCCCATG…	rs28933993
NM_000539.3(RHO):c.67C>G (p.Pro23Ala)	pathogenic	not specific	...CGCAGCGCCTTCGAGTACCCACAGTACTACC…	rs104893797
NM_000539.3(RHO):c.68C>A (p.Pro23His)	pathogenic	VQR high recogniton	...GTACGCAGCCACTTCGAGTACCCACAGTACT…	rs104893768
NM_000539.3(RHO):c.789_791CTG[1] (p.Cys264del)	pathogenic	WT	...CGCTTTCCTGATC-TGGGTGCCCTACGCCAG…	rs121918590
NM_000539.3(RHO):c.800C>T (p.Pro267Leu)	pathogenic	VQR high recogniton	...TTCCTGATCTGCTGGGTGCTCTACGCCAGCG…	rs104893781
NM_000539.3(RHO):c.886A>G (p.Lys296Glu)	pathogenic	VQR high recogniton	...GCGTTCTTTGCCGAGAGCGCCGCCATCTACA…	rs29001653
NM_000539.3(RHO):c.937-2A>T	pathogenic	not specific	...actcaagcctcttgccttcctgTTCCGGAAC…
RHO, 12-BP DEL, EX1 (deletion of codons 68-71 in ex1)	pathogenic	WT	...CCGTCCAGCACAAGAAG-CTCAACTACATCC…
RHO, 3-BP DEL, ILE255DEL (exon 4 del ATC)	pathogenic	WT	...GAGGTCACCCGCATGGTC-ATCATGGTCATC…
RHO, IVS4AS, G-T, +1 (heterozygous G-to-T substitution at position 4335 within int4)	pathogenic	WT	...aatctcagggtgggcccatgaacctgcattt…
