# Supplementary material for: Allele-specific editing ameliorates dominant retinitis pigmentosa in a transgenic mouse model
Source: Am J Hum Genet. 2021 Jan 27;108(2):295–308. doi: 10.1016/j.ajhg.2021.01.006 (PMC7896132; doi:10.1016/j.ajhg.2021.01.006)
Supplement: Table S3. Primers used in this study [file mmc4.xlsx]

## Sheet: Foglio1
Table S3. Primers used in this study
Primer ID	Primer sequence (5' to 3')	Application
gRNA1_F	CACCGGAGACGAGCCAGGTGGCCT	Oligo annealing
gRNA1_R	AAACAGGCCACCTGGCTCGTCTCC	Oligo annealing
gRNA5_F	CACCGTCCTAGGCAGGTCTTAGGC	Oligo annealing
gRNA5_R	AAACGCCTAAGACCTGCCTAGGAC	Oligo annealing
PGK_F	TAGTGTGGGCCCTGTTCCTG	PCR
hRHO_ex1_R	AAAGAAGCCCTCCAAATTGC	PCR
GAPDH_F	GACCACAGTCCATGCCATCAC	PCR
GAPDH_R	CCACCACCCTGTTGCTGTAG	PCR
m.s26rRNA.F	AAGTTTGTCATTCGGAACATT	RT-PCR
m.s26-rRNA.R	GATCGATTCCTAACGACCTTG	RT-PCR
hRHO-Cterm_F	CATGGTCATCGCTTTCCTGATC	PCR, RT-PCR and 1st PCR amplification
hRHO_3'UTR_RC	CTGAAAGATGAGTTGGGAGGAG	PCR, RT-PCR and 1st PCR amplification
Cas9_F	GTTGACGATTCTTTCTTTCACCG	PCR, RT-PCR
Cas9_R	GTCCGCATACTGATCTCCAATT	RT-PCR
WPRE_R	CTCCTCATAAAGAGACAGCAAC	PCR, RT-PCR and 1st PCR amplification
GFP.F	TGACCCTGAAGTTCATCTGC	RT-PCR
GFP.R	GACTGGGTGCTCAGGTAGTG	RT-PCR
P347SgRNA1_delG_F	GCCTCGGCCTAAGACCTG	PCR
P347SgRNA1_delG_R	ACCTGGCTCGTCTCCGTC	PCR
P347SgRNA1_del2G_F	ACCTGGCTCGTCTCCGTC	PCR
P347SgRNA1_del2G_R	ACCTGGCTCGTCTCCGTC	PCR
P347SgRNA1_del12.1_F	ACCTGCCTAGGACTCTGTG	PCR
P347S gRNA1_del12.1_R	CCACCTGGCTCGTCTCCG	PCR
P347SgRNA5_InsT_F	TAAGACCTGCCTAGGACTCTGTGGC	PCR
P347SgRNA5_InsT_R	AGGCCGAGGCCACCTGGC	PCR
P347SgRNA5_del9_F	AAGACCTGCCTAGGACTCTG	PCR
P347S gRNA5del9_R	AAGACCTGCCTAGGACTCTG	PCR
P347SgRNA5_del12.5_F	GGACTCTGTGGCCGACTATAGGC	PCR
P347SgRNA5_del12.5_R	AGGCCGAGGCCACCTGGC	PCR
Forward overhang 1	TCGTCGGCAGCGTCAGATGTGTATAAGAGACAGNTCCGGAACTGCATGCTCAC	2nd PCR amplification
Forward overhang 2	TCGTCGGCAGCGTCAGATGTGTATAAGAGACAGNNTCCGGAACTGCATGCTCAC	2nd PCR amplification
Forward overhang 3	TCGTCGGCAGCGTCAGATGTGTATAAGAGACAGNNNTCCGGAACTGCATGCTCAC	2nd PCR amplification
Reverse overhang 1	GTCTCGTGGGCTCGGAGATGTGTATAAGAGACAGNAGCCTATGTGACTTCGTTCATTCTG	2nd PCR amplification
Reverse overhang 2	GTCTCGTGGGCTCGGAGATGTGTATAAGAGACAGNNAGCCTATGTGACTTCGTTCATTCTG	2nd PCR amplification
Reverse overhang 3	GTCTCGTGGGCTCGGAGATGTGTATAAGAGACAGNNNAGCCTATGTGACTTCGTTCATTCTG	2nd PCR amplification
N701	CAAGCAGAAGACGGCATACGAGATTCGCCTTAGTCTCGTGGGCTCGG	3rd PCR amplification
N702	CAAGCAGAAGACGGCATACGAGATCTAGTACGGTCTCGTGGGCTCGG	3rd PCR amplification
N703	CAAGCAGAAGACGGCATACGAGATTTCTGCCTGTCTCGTGGGCTCGG	3rd PCR amplification
N704	CAAGCAGAAGACGGCATACGAGATGCTCAGGAGTCTCGTGGGCTCGG	3rd PCR amplification
N705	CAAGCAGAAGACGGCATACGAGATAGGAGTCCGTCTCGTGGGCTCGG	3rd PCR amplification
N706	CAAGCAGAAGACGGCATACGAGATCATGCCTAGTCTCGTGGGCTCGG	3rd PCR amplification
N707	CAAGCAGAAGACGGCATACGAGATGTAGAGAGGTCTCGTGGGCTCGG	3rd PCR amplification
N710	CAAGCAGAAGACGGCATACGAGATCAGCCTCGGTCTCGTGGGCTCGG	3rd PCR amplification
N711	CAAGCAGAAGACGGCATACGAGATTGCCTCTTGTCTCGTGGGCTCGG	3rd PCR amplification
N712	CAAGCAGAAGACGGCATACGAGATTCCTCTACGTCTCGTGGGCTCGG	3rd PCR amplification
N714	CAAGCAGAAGACGGCATACGAGATTCATGAGCGTCTCGTGGGCTCGG	3rd PCR amplification
N715	CAAGCAGAAGACGGCATACGAGATCCTGAGATGTCTCGTGGGCTCGG	3rd PCR amplification
S502	AATGATACGGCGACCACCGAGATCTACACCTCTCTATTCGTCGGCAGCGTC	3rd PCR amplification
S503	AATGATACGGCGACCACCGAGATCTACACTATCCTCTTCGTCGGCAGCGTC	3rd PCR amplification
S505	AATGATACGGCGACCACCGAGATCTACACGTAAGGAGTCGTCGGCAGCGTC	3rd PCR amplification
S506	AATGATACGGCGACCACCGAGATCTACACACTGCATATCGTCGGCAGCGTC	3rd PCR amplification
S507	AATGATACGGCGACCACCGAGATCTACACAAGGAGTATCGTCGGCAGCGTC	3rd PCR amplification
S508	AATGATACGGCGACCACCGAGATCTACACCTAAGCCTTCGTCGGCAGCGTC	3rd PCR amplification
TMEM94_F	TCCAAGCCAGTCTTCCACTT	1st PCR amplification
TMEM94_R	GGAAGGTGTGGCAGAAGCTAG	1st PCR amplification
TMEM94_F1	TCGTCGGCAGCGTCAGATGTGTATAAGAGACAGTCCAAGCCAGTCTTCCACTT	2nd PCR amplification
TMEM94_R1	GTCTCGTGGGCTCGGAGATGTGTATAAGAGACAGGGAAGGTGTGGCAGAAGCTAG	2nd PCR amplification
THRA_F	CGCACAATCCAGAAGAACCT	1st PCR amplification
THRA_R	GTAAGGCAGGTAGGCATTGG	1st PCR amplification
THRA_F1	TCGTCGGCAGCGTCAGATGTGTATAAGAGACAGCGCACAATCCAGAAGAACCT	2nd PCR amplification
THRA_R1	GTCTCGTGGGCTCGGAGATGTGTATAAGAGACAGGTAAGGCAGGTAGGCATTGG	2nd PCR amplification
A4GALT_F	CGATAAATACTGGCTGTCCATCC	1st PCR amplification
A4GALT_R	GGGTGTGACTTTGTCATGGAG	1st PCR amplification
A4GALT_F1	TCGTCGGCAGCGTCAGATGTGTATAAGAGACAGCGATAAATACTGGCTGTCCATCC	2nd PCR amplification
A4GALT_R1	GTCTCGTGGGCTCGGAGATGTGTATAAGAGACAGGGGTGTGACTTTGTCATGGAG	2nd PCR amplification
EARS2_F	CGAAAGAGATGGGATGGCA	1st PCR amplification
EARS2_R	CGGCGCTCCTGAGGAGA	1st PCR amplification
EARS2_F1	TCGTCGGCAGCGTCAGATGTGTATAAGAGACAGCGAAAGAGATGGGATGGCA	2nd PCR amplification
EARS2_R1	GTCTCGTGGGCTCGGAGATGTGTATAAGAGACAGCGGCGCTCCTGAGGAGA	2nd PCR amplification
ROR1_F	TCCTTTGCTTCTCCTTCCCT	1st PCR amplification
ROR1_R	CCCAGGCTGGTCTTGAACT	1st PCR amplification
ROR1_2F	TCGTCGGCAGCGTCAGATGTGTATAAGAGACAGTCCTTTGCTTCTCCTTCCCT	2nd PCR amplification
ROR1_2R	GTCTCGTGGGCTCGGAGATGTGTATAAGAGACAGCCCAGGCTGGTCTTGAACT	2nd PCR amplification
simiLZFN14_F	TCCTCAACTCACCCTCCATC	1st PCR amplification
simiLZFN14_R	GCCTAGGCTGGTCTCGAACT	1st PCR amplification
simiLZFN14_F1	TCGTCGGCAGCGTCAGATGTGTATAAGAGACAGTCCTCAACTCACCCTCCATC	2nd PCR amplification
simiLZFN14_R1	GTCTCGTGGGCTCGGAGATGTGTATAAGAGACAGGCCTAGGCTGGTCTCGAACT	2nd PCR amplification
ACC0076521_F	AAGATGGGATGTTAGAACTGGTG	1st PCR amplification
ACC0076521_R	CACCATGCCTGACCAATTTA	1st PCR amplification
ACC0076521_F1	TCGTCGGCAGCGTCAGATGTGTATAAGAGACAGAAGATGGGATGTTAGAACTGGTG	2nd PCR amplification
ACC0076521_R1	GTCTCGTGGGCTCGGAGATGTGTATAAGAGACAGCACCATGCCTGACCAATTTA	2nd PCR amplification
SORCS3_F	CAGGCAATCACAAAGCCCT	1st PCR amplification
SORCS3_R	CCTCCTCCCAAACACACAGA	1st PCR amplification
SORCS3_F1	TCGTCGGCAGCGTCAGATGTGTATAAGAGACAGCAGGCAATCACAAAGCCCT	2nd PCR amplification
SORCS3_R1	GTCTCGTGGGCTCGGAGATGTGTATAAGAGACAGCCTCCTCCCAAACACACAGA	2nd PCR amplification
RBSN_F	TGCCATTATGACCTGCAGAA	1st PCR amplification
RBSN_R	TTGTCCAAATGCCTCAGCTGT	1st PCR amplification
RBSN_F1	TCGTCGGCAGCGTCAGATGTGTATAAGAGACAGTGCCATTATGACCTGCAGAA	2nd PCR amplification
RBSN_R1	GTCTCGTGGGCTCGGAGATGTGTATAAGAGACAGTTGTCCAAATGCCTCAGCTGT	2nd PCR amplification
MBP_F	AGAGGCCTCCCTCCCTCG	1st PCR amplification
MBP_R	CAAGTGGGAAGCGGGGAT	1st PCR amplification
MBP_F1	TCGTCGGCAGCGTCAGATGTGTATAAGAGACAGAGAGGCCTCCCTCCCTCG	2nd PCR amplification
MBP_R1	GTCTCGTGGGCTCGGAGATGTGTATAAGAGACAGCAAGTGGGAAGCGGGGAT	2nd PCR amplification
EPSILS1_F	CCATCTGAGACCCAATTGCC	1st PCR amplification
EPSILS1_R	TTCCATTTGAATCAGCCTCAG	1st PCR amplification
EPSILS1_F1	TCGTCGGCAGCGTCAGATGTGTATAAGAGACAGCCATCTGAGACCCAATTGCC	2nd PCR amplification
EPSILS1_R1	GTCTCGTGGGCTCGGAGATGTGTATAAGAGACAGTTCCATTTGAATCAGCCTCAG	2nd PCR amplification
TP73_F	CTTGGTGGTCCTGTACCCTGT	1st PCR amplification
TP73_R	ACATCTCAGAAGCACCACAGC	1st PCR amplification
TP73_F1	TCGTCGGCAGCGTCAGATGTGTATAAGAGACAGCTTGGTGGTCCTGTACCCTGT	2nd PCR amplification
TP73_R1	GTCTCGTGGGCTCGGAGATGTGTATAAGAGACAGACATCTCAGAAGCACCACAGC	2nd PCR amplification
CHR18_F	CAGAATCTTCAGGCCAAGGA	1st PCR amplification
CHR18_R	TGGAATCCAGGGTAATTTCAGT	1st PCR amplification
CHR18_F1	TCGTCGGCAGCGTCAGATGTGTATAAGAGACAGCAGAATCTTCAGGCCAAGGA	2nd PCR amplification
CHR18_R1	GTCTCGTGGGCTCGGAGATGTGTATAAGAGACAGTGGAATCCAGGGTAATTTCAGT	2nd PCR amplification
CHR10_F	CACTAGGCATGTACAGCGACC	1st PCR amplification
CHR10_R	AGTGTCGGGAAAGAGTGACAC	1st PCR amplification
CHR10_F1	TCGTCGGCAGCGTCAGATGTGTATAAGAGACAGCACTAGGCATGTACAGCGACC	2nd PCR amplification
CHR10_R1	GTCTCGTGGGCTCGGAGATGTGTATAAGAGACAGAGTGTCGGGAAAGAGTGACAC	2nd PCR amplification
CHR12_F	TCTCACGTGGAGCAGTCTGA	1st PCR amplification
CHR12_R	GGACTACCTCTGAGATACGCATCTA	1st PCR amplification
CHR12_F1	TCGTCGGCAGCGTCAGATGTGTATAAGAGACAGTCTCACGTGGAGCAGTCTGA	2nd PCR amplification
CHR12_R1	GTCTCGTGGGCTCGGAGATGTGTATAAGAGACAGGGACTACCTCTGAGATACGCATCTA	2nd PCR amplification
KCND2_F	CAAGGAAATGTGGACGGAAG	1st PCR amplification
KCND2_R	TCCCCTTGATACCTAATGTGTGAT	1st PCR amplification
KCND2_F1	TCGTCGGCAGCGTCAGATGTGTATAAGAGACAGCAAGGAAATGTGGACGGAAG	2nd PCR amplification
KCND2_R1	GTCTCGTGGGCTCGGAGATGTGTATAAGAGACAGTCCCCTTGATACCTAATGTGTGAT	2nd PCR amplification
EPSILS1F	GATTGCAGCAGGAGGAAACC	RT-PCR
EPSILS1R	ATTCAAAGGGGTCGAGCTTC	RT-PCR
RBSNF	TGGAGAGACAAGCTGCCC	RT-PCR
RBSNR	TGCTTGGAACTGGGGAAGAG	RT-PCR
THRAF	TCCATCCACCTATTCCTGC	RT-PCR
THRAR	GTCAGGGTGTCGCTCTCAG	RT-PCR
ROR1F	ATTGGGTGAGTGTGCCTTTG	RT-PCR
ROR1R	ACCATCTCAATCACTTCCTGG	RT-PCR
